# Supplementary material for: Halogenated Rocaglate Derivatives: Pan-antiviral Agents against Hepatitis E Virus and Emerging Viruses
Source: J Med Chem. 2023 Dec 21;67(1):289–321. doi: 10.1021/acs.jmedchem.3c01357 (PMC10788925; doi:10.1021/acs.jmedchem.3c01357)
Supplement: Supplementary file 2 — jm3c01357_si_001.csv [file jm3c01357_si_001.csv]

Compound	SMILES	HEV, EC50 (24 h, nM)	HEV, EC90 (24 h, nM)	HEP2G, CC50 (24 h, nM)	HEV, EC50 (48 h, nM)	HEV, EC90 (48 h, nM)2	HEP2G, CC50 (48 h, nM)	CHIKV, EC50 (24 h, nM)	CHIKV, EC50 (48 h, nM)	SARS-CoV-2, EC50 (24 h, nM)	SARS-CoV-2, EC50 (48 h, nM)	RVFV, EC50 (24 h, nM)	RVFV, EC50 (48 h, nM)
rac-1b	O[C@@H]1[C@H](C(N(C)C)=O)[C@@H](C2=CC=CC=C2)[C@]3(C4=CC=C(OC)C=C4)OC5=CC(OC)=CC(OC)=C5[C@@]31O	27. Aug	213.1	549.5	21.0	201.3	44.5
rac-1c	O[C@@H]1[C@H](C(NO)=O)[C@@H](C2=CC=CC=C2)[C@]3(C4=CC=C(OC)C=C4)OC5=CC(OC)=CC(OC)=C5[C@@]31O	06. Jan	29.0	188.3	03. Jul	27. Mrz	14. Mrz
2a	O[C@@H]1[C@H](C(OC)=O)[C@@H](C2=CC=CC=C2)[C@]3(C4=CC=C(OC)C=C4)OC5=CC(O[C@H]6[C@H](OC)OC[C@H]([C@](CO)([H])O)O6)=CC(OC)=C5[C@@]31O	04. Feb	40.5	180.3	02. Feb	28. Jan	13. Apr
9a	O[C@@H]1[C@H](C(OC)=O)[C@@H](C2=CC=CC=C2)[C@]3(C4=CC=C(Cl)C=C4)OC5=CC(OC)=CC(OC)=C5[C@@]31O	19. Apr	139.8	512.6	16. Aug	105.4	38.8
9c	O[C@@H]1[C@H](C(OC)=O)[C@@H](C2=CC=CC=C2)[C@]3(C4=CC=C(OC)C=C4)OC5=CC(F)=CC(F)=C5[C@@]31O	>1000	>1000	>1000	>1000	>1000	>1000
9da	O[C@@H]1[C@H](C(OC)=O)[C@@H](C2=CC=CC=C2)[C@]3(C4=CC=C(OC)C=C4)OC5=CC(Cl)=CC(Cl)=C5[C@@]31O	25. Apr	642.3	797.7	17. Mai	725.3	148.9	83.4	92.3	387.2	557.5	227.1	217.2
9db	O[C@@H]1[C@H](C(OC)=O)[C@@H](C2=CC=CC=C2)[C@]3(C4=CC=C(Br)C=C4)OC5=CC(Cl)=CC(Cl)=C5[C@@]31O	29. Jun	128.0	388.8	14. Jul	123.9	48.0
9e	O[C@@H]1[C@H](C(OC)=O)[C@@H](C2=CC=CC=C2)[C@]3(C4=CC=C(OC)C=C4)OC5=CC(Br)=CC(Br)=C5[C@@]31O	36.1	361.5	765.6	33.2	282.4	90.2
9f	O[C@@H]1[C@H](C(OC)=O)[C@@H](C2=CC=CC=C2)[C@]3(C4=CC=C(OC)C=C4)OC5=CC(Br)=CC(Cl)=C5[C@@]31O	09. Sep	582.8	663.4	14. Sep	453.5	61.0
9g	O[C@@H]1[C@H](C(OC)=O)[C@@H](C2=CC=CC=C2)[C@]3(C4=CC=C(OC)C=C4)OC5=CC(Cl)=CC(Br)=C5[C@@]31O	52.1	481.5	812.5	37.9	364.6	101.0
9h	O[C@@H]1[C@H](C(OC)=O)[C@@H](C2=CC=CC=C2)[C@]3(C4=CC=C(OC)C=C4)OC5=CC(OC)=CC(F)=C5[C@@]31O	61.0	>1000	>1000	64.3	633.7	163.2
9i	O[C@@H]1[C@H](C(OC)=O)[C@@H](C2=CC=CC=C2)[C@]3(C4=CC=C(OC)C=C4)OC5=CC(F)=CC(OC)=C5[C@@]31O	>1000	>1000	>1000	731.7	>1000	904.5
9j	O[C@@H]1[C@H](C(OC)=O)[C@@H](C2=CC=CC=C2)[C@]3(C4=CC=C(OC)C=C4)OC5=CC(OC)=CC(Cl)=C5[C@@]31O	92.6	576.6	832.1	75.7	393.5	147.8
9k	O[C@@H]1[C@H](C(OC)=O)[C@@H](C2=CC=CC=C2)[C@]3(C4=CC=C(OC)C=C4)OC5=CC(Cl)=CC(OC)=C5[C@@]31O	05. Apr	45.1	442.9	02. Mai	45.5	19. Sep
9l	O[C@@H]1[C@H](C(OC)=O)[C@@H](C2=CC=CC=C2)[C@]3(C4=CC=C(OC)C=C4)OC5=CC(OC)=CC(Br)=C5[C@@]31O	83.6	343.2	787.1	44.7	304.7	113.9
9m	O[C@@H]1[C@H](C(OC)=O)[C@@H](C2=CC=CC=C2)[C@]3(C4=CC=C(OC)C=C4)OC5=CC(Br)=CC(OC)=C5[C@@]31O	03. Jan	40.7	420.9	01. Apr	30. Jun	13. Aug	12. Mrz	09. Aug	40.4	80.0	39.4	53.2
9na	O[C@@H]1[C@H](C(OC)=O)[C@@H](C2=CC=CC=C2)[C@]3(C4=CC=C(OC)C=C4)OC5=CC(OCOC)=CC(F)=C5[C@@]31O	202.2	>1000	911.8	146.1	873.3	235.6
9nb	O[C@@H]1[C@H](C(OC)=O)[C@@H](C2=CC=CC=C2)[C@]3(C4=CC=C(Br)C=C4)OC5=CC(OCOC)=CC(F)=C5[C@@]31O	86.9	345.4	727.1	63.2	298.0	113.3
11ba	O[C@@H]1[C@H](C(OC)=O)[C@@H](C2=CC=CC=C2)[C@]3(C4=CC=C(F)C=C4)OC5=CC(OC)=CC(OC)=C5[C@@]31O	338.4	>1000	>1000	334.3	>1000	421.4
11bb	O[C@@H]1[C@H](C(OC)=O)[C@@H](C2=CC=CC=C2)[C@]3(C4=CC=C(Br)C=C4)OC5=CC(OC)=CC(OC)=C5[C@@]31O	07. Mrz	157.7	420.5	09. Apr	91.3	27. Jan
11bc	O[C@@H]1[C@H](C(OC)=O)[C@@H](C2=CC=CC=C2)[C@]3(C4=CC=C(OC)C=C4)OC5=CC(OC)=CC(OC)=C5[C@@]31O	28. Apr	630.9	689.8	29. Sep	187.8	65.3
14aa	O[C@@H]1[C@H](C(N(C)C)=O)[C@@H](C2=CC=CC=C2)[C@]3(C4=CC=C(Cl)C=C4)OC5=CC(OC)=CC(OC)=C5[C@@]31O	07. Feb	174.5	390.3	08. Sep	101.6	22. Jul
14ab	O[C@@H]1[C@H](C(NO)=O)[C@@H](C2=CC=CC=C2)[C@]3(C4=CC=C(Cl)C=C4)OC5=CC(OC)=CC(OC)=C5[C@@]31O	02. Aug	23. Aug	528.8	02. Mrz	18. Feb	10.0
14baa	O[C@@H]1[C@H](C(N(C)C)=O)[C@@H](C2=CC=CC=C2)[C@]3(C4=CC=C(F)C=C4)OC5=CC(OC)=CC(OC)=C5[C@@]31O	228.6	>1000	965.7	208.2	828.8	296.9
14bab	O[C@@H]1[C@H](C(NOC)=O)[C@@H](C2=CC=CC=C2)[C@]3(C4=CC=C(F)C=C4)OC5=CC(Cl)=CC(Cl)=C5[C@@]31O	53.7	670.1	666.0	52.9	338.2	142.9
14da	O[C@@H]1[C@H](C(NOC)=O)[C@@H](C2=CC=CC=C2)[C@]3(C4=CC=C(OC)C=C4)OC5=CC(Cl)=CC(Cl)=C5[C@@]31O	08. Jun	172.5	510.7	09. Aug	134.5	31. Aug
14f	O[C@@H]1[C@H](C(NOC)=O)[C@@H](C2=CC=CC=C2)[C@]3(C4=CC=C(OC)C=C4)OC5=CC(Br)=CC(Cl)=C5[C@@]31O	04. Jun	53.4	407.1	02. Jun	30.2	15. Jun	19.00	20. Feb	919.9	339.9	92.5	113.2
14g	O[C@@H]1[C@H](C(NO)=O)[C@@H](C2=CC=CC=C2)[C@]3(C4=CC=C(OC)C=C4)OC5=CC(Cl)=CC(Br)=C5[C@@]31O	04. Jan	131.1	464.2	05. Mai	62.9	26. Mrz
14ha	O[C@@H]1[C@H](C(N(C)C)=O)[C@@H](C2=CC=CC=C2)[C@]3(C4=CC=C(OC)C=C4)OC5=CC(OC)=CC(F)=C5[C@@]31O	56.9	>1000	637.6	47.1	758.7	120.3
14hb	O[C@@H]1[C@H](C(NOC)=O)[C@@H](C2=CC=CC=C2)[C@]3(C4=CC=C(OC)C=C4)OC5=CC(OC)=CC(F)=C5[C@@]31O	17. Feb	91.2	491.2	10. Sep	69.8	27. Mai
14m	O[C@@H]1[C@H](C(NOC)=O)[C@@H](C2=CC=CC=C2)[C@]3(C4=CC=C(OC)C=C4)OC5=CC(Br)=CC(OC)=C5[C@@]31O	1.0	328.3	748.2	0.2	01. Jun	1.0
